# Supplementary material for: Influence of Diabetes Mellitus on Postoperative Complications After Total Knee Arthroplasty: A Systematic Review and Meta-Analysis
Source: Medicina (Kaunas). 2024 Oct 26;60(11):1757. doi: 10.3390/medicina60111757 (PMC11595993; doi:10.3390/medicina60111757)
Supplement: Supplementary file 1 [file medicina-60-01757-s001.zip]

Archive with 5 entries (5 files):
- Supplementary figure S1.png
- Supplementary figure S2.png
- Supplementary figure S3.png
- Supplementary Table-S1.pdf
- Supplementary Table-S2.pdf
